# Supplementary material for: A mRNA Vaccine for Crimean–Congo Hemorrhagic Fever Virus Expressing Non-Fusion GnGc Using NSm Linker Elicits Unexpected Immune Responses in Mice
Source: Viruses. 2024 Feb 28;16(3):378. doi: 10.3390/v16030378 (PMC10975845; doi:10.3390/v16030378)
Supplement: Supplementary file 1 [file viruses-16-00378-s001.zip]

Archive with 1 entries (1 files):
- viruses-2783751-supplementary.pdf
